# Supplementary material for: Co-production of hydrogen and ethanol from glucose in Escherichia coli by activation of pentose-phosphate pathway through deletion of phosphoglucose isomerase (pgi) and overexpression of glucose-6-phosphate dehydrogenase (zwf) and 6-phosphogluconate dehydrogenase (gnd)
Source: Biotechnol Biofuels. 2017 Mar 29;10:85. doi: 10.1186/s13068-017-0768-2 (PMC5372246; doi:10.1186/s13068-017-0768-2)
Supplement: Supplementary file 2 — Additional file 2: Appendix A. Raw data of RT-PCR analysis. [file 13068_2017_768_MOESM2_ESM.xlsx]

## Sheet: Sheet1
SH5Δpgi_Z	(0.1mM)
Target Name		Cт mean	ΔCт	2^ΔCт
adhE		23.3641	-2.17256	4.50824
edd		25.0396	-0.497084	1.41136
fhlA		26.9319	1.39528	0.380172
gapA		20.444	-5.09262	34.1216
gnd		22.944	-2.59268	6.03217
pfkA		24.4271	-1.10953	2.15775
pfkB		24.1655	-1.37113	2.58673
pflB		20.1106	-5.42602	42.9927
pgi		42.4315	16.8948	8.20654e-06
rpoD		25.5367	0	1
tktA		21.9284	-3.60826	12.1953
udhA		26.6761	1.13949	0.45392
zwf		14.5067	-11.0299	2090.91
SH5Δpgi_ZG	(0.1mM)
Target Name		Cт mean	ΔCт	2^ΔCт
adhE		22.5229	-2.85299	7.22497
edd		25.249	-0.126822	1.09189
fhlA		26.3218	0.945915	0.5191
gapA		19.9161	-5.45974	44.0093
gnd		14.3021	-11.0738	2155.47
pfkA		23.5316	-1.84422	3.5906
pfkB		25.0043	-0.37155	1.29374
pflB		20.9491	-4.42681	21.5081
pgi		42.8999	17.524	5.30582e-06
rpoD		25.3759	0	1
tktA		22.8606	-2.51527	5.71703
udhA		26.2329	0.856997	0.552101
zwf		13.9806	-11.3953	2693.55
SH5Δpgi_ZG	(0.2mM)
Target Name		Cт mean	ΔCт	2^ΔCт
adhE		22.3843	-3.78263	13.7621
edd		26.3684	0.201437	0.869684
fhlA		27.3704	1.20339	0.434253
gapA		19.8284	-6.33858	80.9285
gnd		13.6067	-12.5603	6039.95
pfkA		23.7119	-2.45509	5.48349
pfkB		25.9198	-0.247204	1.1869
pflB		20.9561	-5.21091	37.0373
pgi		42.3143	16.1473	1.37773e-05
rpoD		26.167	0	1
tktA		23.3023	-2.86469	7.28381
udhA		28.0005	1.83353	0.280577
zwf		13.2009	-12.9661	8001.77
